# Supplementary material for: Sustained Effectiveness of Upadacitinib in Moderate-to-Severe Atopic Dermatitis: A 48-Week Real-World Study
Source: Pharmaceuticals (Basel). 2024 Apr 18;17(4):519. doi: 10.3390/ph17040519 (PMC11054057; doi:10.3390/ph17040519)
Supplement: Supplementary file 1 [file pharmaceuticals-17-00519-s001.zip]

Archive with 1 entries (1 files):
- pharmaceuticals-2943918-supplementary.pdf
